# Supplementary material for: Association of Galectin-9 Soluble Immune Checkpoint with Clinical Prognostic Markers in Patients with Chronic Lymphocytic Leukemia
Source: Int J Mol Sci. 2025 Dec 22;27(1):98. doi: 10.3390/ijms27010098 (PMC12785695; doi:10.3390/ijms27010098)
Supplement: Supplementary file 1 [file ijms-27-00098-s001.zip]

Archive with 1 entries (1 files):
- ijms-4024173-supplementary.pdf
